# Supplementary material for: Exploring β3-Adrenergic Receptor, HIF-1α, and CD31 Interplay in the Microenvironment of Atypical Melanocytic Lesions
Source: Dermatopathology (Basel). 2026 Jul 3;13(3):31. doi: 10.3390/dermatopathology13030031 (PMC13398111; doi:10.3390/dermatopathology13030031)
Supplement: Supplementary file 1 [file dermatopathology-13-00031-s001.zip]

Archive with 1 entries (1 files):
- dermatopathology-4400497-supplementary.pdf
